# Supplementary material for: The Preoperative Neutrophil-To-Lymphocyte Ratio Is a Novel Immune Parameter for the Prognosis of Esophageal Basaloid Squamous Cell Carcinoma
Source: PLoS One. 2016 Dec 13;11(12):e0168299. doi: 10.1371/journal.pone.0168299 (PMC5154570; doi:10.1371/journal.pone.0168299)
Supplement: S1 File — (XLS) [file pone.0168299.s001.xls]

## Sheet: supplemental data 1
TNM2009	preoperativeLC	preoperativeNeutrophil	preoperativemono	preoperativealb	NLRGROUP	status	os	RECURRENCE	RFS
T2-3N0M0 G1x中上，T2-3N0M0 G2-3,T1-2N1M0	2.3	1.93	0.77	24.9	LOW	CENSER	6	NO	6
T1-2N2M0,T3N1-2,T4a，bNXM0,N3,	1.8	1.76	0.21	25.7	LOW	CENSER	1	NO	1
T1-2N2M0,T3N1-2,T4a，bNXM0,N3,	1.19	2.36	0.23	28.3	HIGH	CENSER	82	NO	82
T2-3N0M0 G1x中上，T2-3N0M0 G2-3,T1-2N1M0	1.71	1.94	0.22	28.6	LOW	DEATH	26	YES	6
T1-2N2M0,T3N1-2,T4a，bNXM0,N3,	2.35	2.38	0.22	29.7	LOW	DEATH	59	YES	48
T1-2N2M0,T3N1-2,T4a，bNXM0,N3,	0.67	3.64	0.75	29.8	HIGH	DEATH	11	YES	7
T1N0M0 G1-3,x T2-3N0M0 G1,x下	1.82	2.95	0.12	30.1	LOW	CENSER	37	NO	37
T2-3N0M0 G1x中上，T2-3N0M0 G2-3,T1-2N1M0	1.9	6.4	1	30.2	HIGH	CENSER	31	YES	10
T2-3N0M0 G1x中上，T2-3N0M0 G2-3,T1-2N1M0	2.8	5.8	0.4	31	HIGH	CENSER	3	NO	3
T1N0M0 G1-3,x T2-3N0M0 G1,x下	1.8	6.1	1.3	31.7	HIGH	DEATH	38	YES	34
T1-2N2M0,T3N1-2,T4a，bNXM0,N3,	1.72	3.77	0.49	31.8	HIGH	DEATH	11	YES	5
T2-3N0M0 G1x中上，T2-3N0M0 G2-3,T1-2N1M0	4.59	2.86	0.25	34.2	LOW	CENSER	43	NO	43
T1-2N2M0,T3N1-2,T4a，bNXM0,N3,	1.64	5.55	0.5	34.3	HIGH	DEATH	5	YES	4
T1-2N2M0,T3N1-2,T4a，bNXM0,N3,	3.39	2.91	0.15	34.8	LOW	DEATH	17	YES	5
T1-2N2M0,T3N1-2,T4a，bNXM0,N3,	2.1	3.4	0.17	35.7	LOW	CENSER	28	NO	28
T1N0M0 G1-3,x T2-3N0M0 G1,x下	3.64	3.18	0.38	36.6	LOW	DEATH	51	YES	47
T1N0M0 G1-3,x T2-3N0M0 G1,x下	1.5	2.3	0.01	36.9	LOW	CENSER	61	NO	61
T1N0M0 G1-3,x T2-3N0M0 G1,x下	1.34	3.67	0.07	37	HIGH	DEATH	14	YES	5
T1-2N2M0,T3N1-2,T4a，bNXM0,N3,	1.34	2.41	0.07	37	HIGH	DEATH	7	YES	5
T1-2N2M0,T3N1-2,T4a，bNXM0,N3,	2.5	4.2	0.3	37	LOW	DEATH	42	YES	32
T1-2N2M0,T3N1-2,T4a，bNXM0,N3,	2.5	6.12	0.57	37.3	HIGH	DEATH	5	YES	4
T2-3N0M0 G1x中上，T2-3N0M0 G2-3,T1-2N1M0	1.44	2.09	0.45	37.5	LOW	DEATH	10	YES	8
T1N0M0 G1-3,x T2-3N0M0 G1,x下	1.42	1.52	0.19	37.6	LOW	CENSER	46	NO	46
T1-2N2M0,T3N1-2,T4a，bNXM0,N3,	2.37	4.64	0.37	37.6	HIGH	DEATH	17	YES	9
T1-2N2M0,T3N1-2,T4a，bNXM0,N3,	2.31	6.13	0.38	37.7	HIGH	DEATH	24	YES	8
T1N0M0 G1-3,x T2-3N0M0 G1,x下	2.7	3.9	0.53	37.9	LOW	CENSER	27	NO	27
T2-3N0M0 G1x中上，T2-3N0M0 G2-3,T1-2N1M0	2.1	4.86	0.27	38.3	HIGH	DEATH	27	YES	19
T2-3N0M0 G1x中上，T2-3N0M0 G2-3,T1-2N1M0	2.12	3.22	0.4	38.3	LOW	CENSER	105	YES	105
T2-3N0M0 G1x中上，T2-3N0M0 G2-3,T1-2N1M0	1.87	1.83	0.24	38.4	LOW	DEATH	26	YES	12
T1-2N2M0,T3N1-2,T4a，bNXM0,N3,	0.78	3.11	0.18	38.7	HIGH	DEATH	4	YES	4
T2-3N0M0 G1x中上，T2-3N0M0 G2-3,T1-2N1M0	2.29	3.25	0.49	38.7	LOW	CENSER	69	NO	69
T2-3N0M0 G1x中上，T2-3N0M0 G2-3,T1-2N1M0	2.32	4.2	0.2	38.8	HIGH	DEATH	25	YES	22
T1-2N2M0,T3N1-2,T4a，bNXM0,N3,	3.92	3.94	0.41	38.9	LOW	DEATH	7	YES	7
T2-3N0M0 G1x中上，T2-3N0M0 G2-3,T1-2N1M0	2.68	2.66	0.47	39	LOW	DEATH	23	YES	10
T1-2N2M0,T3N1-2,T4a，bNXM0,N3,	2.6	4.69	0.45	39.1	HIGH	DEATH	2	YES	2
T1-2N2M0,T3N1-2,T4a，bNXM0,N3,	2.42	3.54	0.71	39.1	LOW	CENSER	50	NO	50
T1-2N2M0,T3N1-2,T4a，bNXM0,N3,	2.16	2.59	0.44	39.1	LOW	DEATH	9	YES	6
T2-3N0M0 G1x中上，T2-3N0M0 G2-3,T1-2N1M0	2.52	2.72	0.28	39.2	LOW	DEATH	22	YES	18
T1-2N2M0,T3N1-2,T4a，bNXM0,N3,	2.29	5.26	0.51	39.2	HIGH	CENSER	3	NO	3
T1-2N2M0,T3N1-2,T4a，bNXM0,N3,	3.04	1.7	0.36	39.6	LOW	DEATH	13	YES	6
T1N0M0 G1-3,x T2-3N0M0 G1,x下	2.13	4.04	0.68	39.6	HIGH	DEATH	38	YES	15
T2-3N0M0 G1x中上，T2-3N0M0 G2-3,T1-2N1M0	1.02	3.92	0.27	39.7	HIGH	DEATH	1	NO	1
T1-2N2M0,T3N1-2,T4a，bNXM0,N3,	1.51	3.46	0.48	39.8	HIGH	DEATH	14	YES	4
T2-3N0M0 G1x中上，T2-3N0M0 G2-3,T1-2N1M0	1.29	2.75	0.33	40	HIGH	DEATH	25	YES	11
T1-2N2M0,T3N1-2,T4a，bNXM0,N3,	1.61	2.4	0.22	40	LOW	CENSER	24	NO	24
T2-3N0M0 G1x中上，T2-3N0M0 G2-3,T1-2N1M0	2.02	6.68	0.49	40	HIGH	DEATH	31	YES	13
T1-2N2M0,T3N1-2,T4a，bNXM0,N3,	1.98	3.45	0.48	40.1	LOW	CENSER	50	NO	50
T1-2N2M0,T3N1-2,T4a，bNXM0,N3,	1.99	3.32	0.32	40.2	LOW	CENSER	27	NO	27
T2-3N0M0 G1x中上，T2-3N0M0 G2-3,T1-2N1M0	1	4.35	0.41	40.2	HIGH	CENSER	62	NO	62
T1N0M0 G1-3,x T2-3N0M0 G1,x下	2.32	3.02	0.41	40.2	LOW	CENSER	53	NO	53
T2-3N0M0 G1x中上，T2-3N0M0 G2-3,T1-2N1M0	2.03	4.37	0.29	40.2	HIGH	DEATH	99	YES	26
T2-3N0M0 G1x中上，T2-3N0M0 G2-3,T1-2N1M0	2.05	2.22	0.28	40.4	LOW	CENSER	43	NO	43
T2-3N0M0 G1x中上，T2-3N0M0 G2-3,T1-2N1M0	1.59	1.91	0.26	40.4	LOW	DEATH	17	YES	3
T2-3N0M0 G1x中上，T2-3N0M0 G2-3,T1-2N1M0	1.49	4.68	0.33	40.5	HIGH	CENSER	61	NO	61
T2-3N0M0 G1x中上，T2-3N0M0 G2-3,T1-2N1M0	2.48	4.86	0.26	40.7	HIGH	DEATH	10	YES	3
T1N0M0 G1-3,x T2-3N0M0 G1,x下	1.65	3.68	0.27	40.7	HIGH	CENSER	44	YES	39
T2-3N0M0 G1x中上，T2-3N0M0 G2-3,T1-2N1M0	2.29	3.86	0.6	40.8	LOW	CENSER	70	NO	70
T2-3N0M0 G1x中上，T2-3N0M0 G2-3,T1-2N1M0	2.4	4.02	0.38	40.9	LOW	DEATH	21	YES	18
T1-2N2M0,T3N1-2,T4a，bNXM0,N3,	2.31	3.16	0.11	40.9	LOW	DEATH	1	YES	1
T1-2N2M0,T3N1-2,T4a，bNXM0,N3,	2.13	3.74	0.2	40.9	LOW	CENSER	37	NO	37
T2-3N0M0 G1x中上，T2-3N0M0 G2-3,T1-2N1M0	1.69	3.77	0.26	40.9	HIGH	DEATH	6	YES	2
T1-2N2M0,T3N1-2,T4a，bNXM0,N3,	1.24	2.36	0.12	41	HIGH	DEATH	12	YES	6
T1N0M0 G1-3,x T2-3N0M0 G1,x下	1.49	3.82	0.39	41.1	HIGH	DEATH	19	YES	14
T1N0M0 G1-3,x T2-3N0M0 G1,x下	2.18	4.44	0.19	41.2	HIGH	CENSER	3	NO	3
T2-3N0M0 G1x中上，T2-3N0M0 G2-3,T1-2N1M0	2.54	3.47	0.31	41.4	LOW	CENSER	39	YES	12
T2-3N0M0 G1x中上，T2-3N0M0 G2-3,T1-2N1M0	2.64	1.94	0.27	41.4	LOW	DEATH	28	YES	25
T1N0M0 G1-3,x T2-3N0M0 G1,x下	1.2	4	1.95	41.5	HIGH	CENSER	49	NO	49
T1N0M0 G1-3,x T2-3N0M0 G1,x下	2.4	2.34	0.43	41.6	LOW	CENSER	49	NO	49
T1-2N2M0,T3N1-2,T4a，bNXM0,N3,	2.47	3.43	0.32	42.1	LOW	CENSER	26	NO	26
T1N0M0 G1-3,x T2-3N0M0 G1,x下	5.7	4.27	0.35	42.3	LOW	CENSER	38	YES	27
T2-3N0M0 G1x中上，T2-3N0M0 G2-3,T1-2N1M0	2.39	4.27	0.49	42.3	HIGH	DEATH	98	YES	80
T2-3N0M0 G1x中上，T2-3N0M0 G2-3,T1-2N1M0	2.27	3.04	0.34	42.3	LOW	DEATH	22	YES	7
T1N0M0 G1-3,x T2-3N0M0 G1,x下	0.83	2.43	0.4	42.3	HIGH	CENSER	74	NO	74
T2-3N0M0 G1x中上，T2-3N0M0 G2-3,T1-2N1M0	2.27	2.36	0.42	42.4	LOW	CENSER	50	YES	44
T2-3N0M0 G1x中上，T2-3N0M0 G2-3,T1-2N1M0	2.89	5.33	1.87	42.4	HIGH	DEATH	21	YES	8
T2-3N0M0 G1x中上，T2-3N0M0 G2-3,T1-2N1M0	1.81	3.16	0.38	42.5	LOW	DEATH	27	YES	24
T1-2N2M0,T3N1-2,T4a，bNXM0,N3,	3.02	5.2	0.44	42.5	LOW	DEATH	16	YES	7
T1-2N2M0,T3N1-2,T4a，bNXM0,N3,	2.41	4.63	0.39	42.5	HIGH	DEATH	36	YES	29
T1-2N2M0,T3N1-2,T4a，bNXM0,N3,	2.53	4.82	0.31	42.6	HIGH	DEATH	32	YES	23
T1-2N2M0,T3N1-2,T4a，bNXM0,N3,	1.42	3.23	0.17	42.6	HIGH	DEATH	31	YES	18
T1-2N2M0,T3N1-2,T4a，bNXM0,N3,	1.56	4.7	0.25	42.6	HIGH	DEATH	11	YES	7
T2-3N0M0 G1x中上，T2-3N0M0 G2-3,T1-2N1M0	0.98	1.92	0.15	42.8	HIGH	DEATH	6	YES	6
T2-3N0M0 G1x中上，T2-3N0M0 G2-3,T1-2N1M0	2.2	4.8	0.2	42.8	HIGH	DEATH	43	YES	40
T2-3N0M0 G1x中上，T2-3N0M0 G2-3,T1-2N1M0	3.54	4.61	0.24	42.9	LOW	DEATH	144	YES	134
T2-3N0M0 G1x中上，T2-3N0M0 G2-3,T1-2N1M0	1.3	2.4	0.24	42.9	HIGH	DEATH	42	YES	2
T1N0M0 G1-3,x T2-3N0M0 G1,x下	1.47	3.99	0.3	43	HIGH	DEATH	28	YES	25
T1-2N2M0,T3N1-2,T4a，bNXM0,N3,	2.19	3.29	0.43	43.1	LOW	DEATH	20	YES	17
T1-2N2M0,T3N1-2,T4a，bNXM0,N3,	2.34	4.91	0.19	43.3	HIGH	DEATH	38	YES	2
T1N0M0 G1-3,x T2-3N0M0 G1,x下	2.7	3.33	0.08	43.4	LOW	DEATH	17	YES	10
T1N0M0 G1-3,x T2-3N0M0 G1,x下	1.95	4.14	1.26	43.7	HIGH	CENSER	26	NO	26
T2-3N0M0 G1x中上，T2-3N0M0 G2-3,T1-2N1M0	2.02	2.68	0.32	43.8	LOW	CENSER	95	NO	95
T1N0M0 G1-3,x T2-3N0M0 G1,x下	2.33	2.45	0.15	43.8	LOW	CENSER	61	NO	61
T2-3N0M0 G1x中上，T2-3N0M0 G2-3,T1-2N1M0	2.75	3.83	0.45	44	LOW	CENSER	103	NO	103
T1-2N2M0,T3N1-2,T4a，bNXM0,N3,	1.63	3.43	0.25	44	HIGH	DEATH	15	YES	3
T1-2N2M0,T3N1-2,T4a，bNXM0,N3,	2.78	7.93	2.78	44	HIGH	DEATH	43	YES	9
T1N0M0 G1-3,x T2-3N0M0 G1,x下	1.99	3.64	0.26	44.2	HIGH	CENSER	97	NO	97
T1-2N2M0,T3N1-2,T4a，bNXM0,N3,	2.52	3.14	0.14	44.3	LOW	DEATH	16	YES	14
T2-3N0M0 G1x中上，T2-3N0M0 G2-3,T1-2N1M0	1.99	4.6	0.23	44.3	HIGH	DEATH	18	YES	14
T1N0M0 G1-3,x T2-3N0M0 G1,x下	2.61	3.55	0.39	44.3	LOW	CENSER	90	NO	90
T1-2N2M0,T3N1-2,T4a，bNXM0,N3,	1.5	1.4	0.34	44.4	LOW	DEATH	52	YES	45
T1-2N2M0,T3N1-2,T4a，bNXM0,N3,	1.54	4.48	0.51	44.6	HIGH	DEATH	24	YES	5
T1N0M0 G1-3,x T2-3N0M0 G1,x下	1.68	3.6	0.16	44.7	HIGH	CENSER	37	NO	37
T1-2N2M0,T3N1-2,T4a，bNXM0,N3,	2.35	1.74	0.14	45.1	LOW	DEATH	32	YES	27
T2-3N0M0 G1x中上，T2-3N0M0 G2-3,T1-2N1M0	3.3	3.5	1.23	45.1	LOW	DEATH	38	YES	3
T1N0M0 G1-3,x T2-3N0M0 G1,x下	1.79	2.73	0.23	45.3	LOW	CENSER	69	NO	69
T2-3N0M0 G1x中上，T2-3N0M0 G2-3,T1-2N1M0	3.4	4.6	0.08	45.8	LOW	CENSER	25	NO	25
T2-3N0M0 G1x中上，T2-3N0M0 G2-3,T1-2N1M0	2.29	6.22	0.07	45.9	HIGH	CENSER	71	NO	71
T2-3N0M0 G1x中上，T2-3N0M0 G2-3,T1-2N1M0	1.7	2.4	0.26	45.9	LOW	CENSER	89	NO	89
T1-2N2M0,T3N1-2,T4a，bNXM0,N3,	2.5	1.9	0.25	46.2	LOW	DEATH	35	YES	21
T2-3N0M0 G1x中上，T2-3N0M0 G2-3,T1-2N1M0	2.33	3.33	0.34	46.4	LOW	CENSER	6	NO	6
T2-3N0M0 G1x中上，T2-3N0M0 G2-3,T1-2N1M0	4.69	6.18	0.09	46.6	LOW	DEATH	14	YES	5
T1-2N2M0,T3N1-2,T4a，bNXM0,N3,	1.57	4.24	0.61	46.7	HIGH	CENSER	67	YES	17
T2-3N0M0 G1x中上，T2-3N0M0 G2-3,T1-2N1M0	1.85	4.54	0.26	46.8	HIGH	DEATH	38	YES	32
T2-3N0M0 G1x中上，T2-3N0M0 G2-3,T1-2N1M0	1.88	2.95	0.29	47.2	LOW	CENSER	30	NO	30
T2-3N0M0 G1x中上，T2-3N0M0 G2-3,T1-2N1M0	1.6	3.6	0.27	47.6	HIGH	DEATH	7	YES	7
T1N0M0 G1-3,x T2-3N0M0 G1,x下	1.27	2.86	0.18	47.9	HIGH	CENSER	34	NO	34
T2-3N0M0 G1x中上，T2-3N0M0 G2-3,T1-2N1M0	2.14	1.77	0.12	48.7	LOW	DEATH	36	YES	6
T1-2N2M0,T3N1-2,T4a，bNXM0,N3,	2.58	4.06	0.67	48.7	LOW	DEATH	23	YES	11
T2-3N0M0 G1x中上，T2-3N0M0 G2-3,T1-2N1M0	1.4	3.1	0.45	49.8	HIGH	DEATH	43	YES	36
T1-2N2M0,T3N1-2,T4a，bNXM0,N3,	1.94	2.36	0.34	49.8	LOW	DEATH	19	YES	15
T2-3N0M0 G1x中上，T2-3N0M0 G2-3,T1-2N1M0	1.97	4.16	0.47	66.5	HIGH	DEATH	45	YES	40
